# Supplementary material for: Polystyrene Nano- and Microplastic Particles Induce an Inflammatory Gene Expression Profile in Rat Neural Stem Cell-Derived Astrocytes In Vitro
Source: Nanomaterials (Basel). 2024 Feb 27;14(5):429. doi: 10.3390/nano14050429 (PMC10935329; doi:10.3390/nano14050429)
Supplement: Supplementary file 1 [file nanomaterials-14-00429-s001.zip]

Archive with 1 entries (1 files):
- nanomaterials-2865258-supplementary.pdf
